# Supplementary material for: Methylxanthines: The Major Impact of Caffeine in Clinical Practice in Patients Diagnosed with Apnea of Prematurity
Source: J Clin Med. 2025 Nov 27;14(23):8417. doi: 10.3390/jcm14238417 (PMC12693140; doi:10.3390/jcm14238417)
Supplement: Supplementary file 1 [file jcm-14-08417-s001.zip]

Archive with 1 entries (1 files):
- jcm-3941318-supplementary.pdf
